# Supplementary material for: Design and Synthesis of Marine Sarocladione Derivatives with Potential Anticancer Activity
Source: Mar Drugs. 2026 Jan 20;24(1):48. doi: 10.3390/md24010048 (PMC12843125; doi:10.3390/md24010048)
Supplement: Supplementary file 1 [file marinedrugs-24-00048-s001.zip]

Archive with 1 entries (1 files):
- marinedrugs-4095346-supplementary.pdf
